# Supplementary material for: Functional characterization of a single nucleotide polymorphism associated with Alzheimer’s disease in a hiPSC-based neuron model
Source: PLoS One. 2023 Sep 26;18(9):e0291029. doi: 10.1371/journal.pone.0291029 (PMC10521995; doi:10.1371/journal.pone.0291029)
Supplement: S1 Table — (XLSX) [file pone.0291029.s022.xlsx]

## Sheet: Fluidigm qPCR Panel
Target	Assay ID	Assay Name	FP	RP	Design RefSeq	Blast Hits	Use
APOE	GEA00019742	APOE_19742_i2	CCCAGGTCACCCAGGAAC	TGTTCCTCCAGTTCCGATTTGTA	NM_000041.2	NM_000041.2	AD risk factor
APP	GEP00102196	APP_102196_i3	AAACTCATCTTCACTGGCACAC	CAACATGCCGTAGTCATGCA	NM_000484.N	NM_001204301|NM_000484|NM_001136130|NM_001204302|NM_201413|NM_001136016|NM_001204303|NM_001136129|NM_201414|NM_001136131	Aβ precursor
ASCL1	GEA00015754	ASCL1_15754_i0	TGGTGCGAATGGACTTTGGAA	CTCCCAACGCCACTGACAA	NM_004316.3	NM_004316.3	Immature neuron
AXIN2	GEP00102197	AXIN2_102197_i2	AGATATCCAGTGATGCGCTGAC	GCCCACACGATAAGGAGGAA	NM_004655.N	NM_004655|NM_001363813	Wnt Signaling
BAG3	GEP00102199	BAG3_102199_i1	GCATGCCAGAAACCACTCA	TCAGAGGCAGCTGGAGAC	NM_004281.N	NM_004281	AD-associated
BCL11B	GEP00102200	BCL11B_102200_i0	CAACCCGCAGCACTTGTC	CCTCGTCTTCTTCGAGGATGG	NM_138576.N	NM_138576|NM_022898	Layer V cortical neuron
BIN1	GEP00102202	BIN1_102202_i1	GCAGTGCGTCCAGAATTTCA	CTTTGACGGAGGCCAGGTA	NM_001320642.N	NM_001320633|NM_139345|NM_001320640|NM_139343|NM_001320642|NM_139344|NM_001320632|NM_004305|NM_139346|NM_001320634|NM_139351|NM_139350|NM_139349|NM_139348|NM_139347|NM_001320641	AD risk factor
CDX2	GEP00102207	CDX2_102207_i1	AGGAAAGCCGAGCTAGCC	CTTTGCTCTGCGGTTCTGAAA	NM_001265.N	NM_001265	Mesoderm
CHAT	GEP00094721	CHAT_94721_i14	CCGGTTTGTCCTCTCCACTA	ATTTGGGACCACAGGACCATA	NM_001142933.N	NM_020984|NM_020549|NM_001142929|NM_001142933|NM_020986|NM_020985|NM_001142934	Motoneuron / Cholinergic neuron
CLU	GEP00097031	CLU_97031_i7	AAAGCGCTGCAGGAATACC	CCCGTAGGTGCAAAAGCAA	NR_038335.N	NR_038335|NR_045494|NM_001831
CRYBB1	GEP00102210	CRYBB1_102210_i3	TGATCGGCTCATGTCCTTCC	TGAAGTTGGCCCCTTCAAACA	NM_001887.N	NM_001887	Proteostasis
CUX1	GEP00102217	CUX1_102217_i8	ACGGACCTTGAAAGGGCAAA	CCGATGAGAGCTGTTCCCTTAA	NM_001202543.N	NM_001202544|NM_001202545|NM_001913|NM_181552|NM_001202543|NM_181500|NM_001202546	Layer II-IV cortical neuron
DACH1	GEP00102213	DACH1_102213_i7	GAGAAGCAGTTGGCTATGGAAC	ACGCCGTTTCGTCTCAAAC	NM_080759.N	NM_004392|NM_080759|NM_080760	Rosette-stage NPC
DBH	GEP00102214	DBH_102214_i6	GAGTGGGAGATCGTGAACCA	ACCGACACGACCTTCTTCAA	NM_000787.N	NM_000787	Noradrenergic neuron
DCX	GEP00102215	DCX_102215_i5	ATCTCTACGCCCACCAGTCC	AGCGAGTCCGAGTCATCCAA	NM_000555.N	NM_178151|NM_178152|NM_000555|NM_178153	Mature neuron
DLG4	GEP00102220	DLG4_102220_i20	AGCTGGAGCAGGAGTTCAC	ACACGCTTCACCTTGTGGTA	NM_001365.N	NR_135527|NM_001321075|NM_001321077|NM_001321074|NM_001321076|NM_001365|NM_001128827	Mature neuron
DLX2	GEP00102221	DLX2_102221_i0	TTCGTCCCCAGCCAACAA	TGGCTTCCCGTTCACTATCC	NM_004405.N	NM_004405	Ventral forebrain progenitor
EIF4A2	GEP00102225	EIF4A2_102225_i2	TGAGAAGCCTTCCGCTATTCA	ACCTGACTGAGCTTGAGCAA	NM_001967.N	NM_001967	Housekeeping
EMX1	GEP00102224	EMX1_102224_i1	GGCAGTCTCAGCCTCTCC	TCCAGCTTCTGCCGTTTGTA	NM_004097.N	NM_004097	Dorsal forebrain
EMX2	GEP00102227	EMX2_102227_e0	GCCCCATAAATCCGTTCCTCA	CAAGTCCGGGTTGGAGTAGAC	NM_004098.N	NM_004098|NM_001165924	Dorsal forebrain
EN1	GEP00094724	EN1_94724_i0	TGGGTGTACTGCACACGTTA	CTGCTCGGCCGTGAAC	NM_001426.N	NM_001426	Midbrain specification
EN2	GEP00102226	EN2_102226_i0	CGGCGTGGGTCTACTGTAC	AGCTGCTCGGCGGTAAA	NM_001427.N	NM_001427	Midbrain specification
EOMES	GEP00102228	EOMES_102228_i1	CTGTGGCAAAGCCGACAATA	CTCATCCAGTGGGAACCAGTA	NM_001278182.N	NM_005442|NM_001278182|NM_001278183	Mesoderm/Cortical neuron progenitors (radial glia)
FOXA2	GEP00102235	FOXA2_102235_i0	ACTGGAGCAGCTACTATGCA	TGTTCATGCCGTTCATCCC	NM_021784.N	NM_153675|NM_021784	Endoderm/Midbrain dopaminergic neural progenitors and neurons
FOXG1	GEP00102236	FOXG1_102236_e0	GCCAGCAGCACTTTGAGTTA	TGAGTCAACACGGAGCTGTA	NM_005249.N	NM_005249	Forebrain specification
GAD1	GEP00102239	GAD1_102239_i4	ATCCTGGTTGACTGCAGAGAC	CCAGTGGAGAGCTGGTTGAA	NM_000817.N	NM_013445|NM_000817	GABA-producing enzyme
GAPDH	GEP00102240	GAPDH_102240_i2	GAGAACGGGAAGCTTGTCATCA	TGGACTCCACGACGTACTCA	NM_001256799.N	NM_002046|NM_001289746|NM_001256799|NM_001289745|NM_001357943|NR_152150	Housekeeping
GATA4	GEP00102241	GATA4_102241_i4	GGAAAGAGGGGATCCAAACCA	GAAGGCTCTCACTGCCTGAA	NM_002052.N	NM_002052|NM_001308094|NM_001308093	Endoderm
GFAP	GEP00055498	GFAP_55498_i1	GAGAACAACCTGGCTGCCTATA	GCGACTCAATCTTCCTCTCCA	NM_002055.4	NM_002055|NM_001131019|NM_001242376	Astrocyte
HOXA2	GEP00102255	HOXA2_102255_i0	GCCAAGAAAACCGCACTTCT	GCCATCGGCGATTTCCAG	NM_006735.N	NM_006735	Anterior hindbrain/spinal cord patterning
HOXA5	GEP00102256	HOXA5_102256_i0	ATGCGCAAGCTGCACATAAG	TGGTAGCGCGTGTAGGC	NM_019102.N	NM_019102	Hindbrain/spinal cord patterning
HOXB2	GEP00102257	HOXB2_102257_e1	GCACGGCTTACACCAACAC	GGCCGGCACAGGTACTTATTA	NM_002145.N	NM_002145	Anterior hindbrain/spinal cord patterning
HOXB4	GEP00102258	HOXB4_102258_i0	CCCTGGATGCGCAAAGTTCA	TCCTTCTCCAGCTCCAAGACC	NM_024015.N	NM_024015	Hindbrain/spinal cord patterning
HOXC5	GEP00102259	HOXC5_102259_e1	AGCTCAACTAGTGGGGTTTCC	CAGGGACTATGGGACAGCAAA	NR_003084.N	NM_018953|NR_003084	Hindbrain/spinal cord patterning
ISL1	GEP00094816	ISL1_94816_i4	TCGCCTTGCAGAGTGACATA	CCCGGTCCTCCTTCTGAAAA	NM_002202.N	NM_002202	PNS neuron derived from neural crest/Motoneuron
KIRREL2	GEP00102267	KIRREL2_102267_i9	TGTCTGGTTTTCGCCTCTCC	GAAGCCCTCATCCCAAGACC	NM_199180.N	NM_032123|NM_199179|NM_001329530|NM_199180|NM_001363667	Cerebellar Purkinje progenitor
LHX2	GEP00102265	LHX2_102265_i3	CAAAAGACGGGCCTCACCAA	CGTAAGAGGTTGCGCCTGAA	NM_004789.N	NM_004789	Forebrain
LHX5	GEP00102266	LHX5_102266_i3	TCCACCCCGTACACCTACTA	CGAAGAAGTCGTAGTTGCTTCC	NM_022363.N	NM_022363	Purkinje progenitor
LIN28A	GEP00102275	LIN28A_102275_i2	CATGCAGAAGCGCAGATCAA	GGTGGCAGCTTGCATTCC	NM_024674.N	NM_024674	Pluripotent
LIN28B	GEP00102270	LIN28B_102270_i2	AGACCCAAAGGGAAGACACTAC	TCAAGGCCACCACAGTTGTA	NM_001004317.N	NM_001004317	Pluripotent
LMNA	GEP00102271	LMNA_102271_i3	AGTATAAGAAGGAGCTGGAGAAGAC	CCAGGTTGCTGTTCCTCTCA	NM_170707.N	NM_001282626|NM_001257374|NM_170707|NM_001282624|NM_001282625|NM_005572|NM_170708	Nuclear envelope protein involved in aging
LMNB1	GEP00102272	LMNB1_102272_i6	AGCCCTGGACATGGAAATCA	GGAAGAAGGGCTTGGAGACA	NR_134488.N	NM_001198557|NM_005573|NR_134488	Nuclear envelope protein
LMX1A	GEP00102274	LMX1A_102274_i1	CGGCCTAAAGATGGAGGAGAA	AGACAGACTTGGGGCTCAC	NM_177398.N	NM_177398|NM_001174069	Floor plate (midbrain dopaminergic neuron) and roof plate progenitors
MAP2	GEP00093353	MAP2_93353_i4	TGACCTCAGCTGACAGAGAAA	CTACAGCCTCAGCAGTGACTA	NM_001363910.N	NM_002374|NM_001039538|NM_031845|NM_001363913|NM_031847|NM_001363910|NM_001363911	Mature neuron (specifically expressed in dendrites)
MAPT	GEP00102276	MAPT_102276_i13	GAAGATTGGGTCCCTGGACAATA	AGGTCAGCTTGTGGGTTTCA	NM_001123066.N	NM_001123066|NM_005910|NM_016834|NM_016835|NM_001203251|NM_001123067|NM_016841|NM_001203252	Immature or mature neuron
MAPT_4R	GEP00103933	MAPT_103933_i8	CCAAGTGTGGCTCAAAGGAT	GCTCAGGTCAACTGGTTTGT	NM_005910.5	NM_001123066|NM_005910|NM_016834|NM_016835|NM_001123067	Mature neuron
MBP	GEP00055497	MBP_55497_e0	CAGAGGCACGGATCCAAGTA	CTCTGTGCCTTGGGAGGAA	NM_001025081.1	NM_001025090|NM_001025101|NM_001025092|NM_001025081|NM_002385|NM_001025100	Oligodendrocyte
MKI67	GEP00056451	MKI67_56451_i12	AGAGTAACGCGGAGTGTCA	CTTGACACACACATTGTCCTCA	NM_001145966.1	NM_001145966|NM_002417	Proliferation
MNX1	GEP00102277	MNX1_102277_i1	GAGCACCAGTTCAAGCTCAA	GCCGGTTCTGGAACCAAA	NM_005515.N	NM_001165255|NM_005515	Motoneuron
MYC	GEP00102279	MYC_102279_i1	CCTGGTGCTCCATGAGGA	CCTGCCTCTTTTCCACAGAAA	NM_002467.N	NM_002467|NM_001354870	Pluripotent/Wnt signaling target
NANOG	GEP00093351	NANOG_93351_e0	TGCCTTGCTTTGAAGCATCC	TTTCTTCAGGCCCACAAATCAC	NM_024865.N	NM_024865|NM_001297698	Pluripotent
NCAM1	GEP00094635	NCAM1_94635_i6	ATGCGACCATCCACCTCAAA	GTGACCTGCTCCTCTAATTCCA	NM_001242607.N	NM_001242608|NM_000615|NM_001076682|NM_181351|NM_001242607	Neural progenitor
NEUROG2	GEP00094734	NEUROG2_94734_i0	ACAGGCCAAAGTCACAGCAA	CCAAGGTCTCGGATTTGACGAA	NM_024019.N	NM_024019	Neural progenitor
NKX2-1	GEP00102282	NKX2-1_102282_i0	GATGGTACGGCGCCAAC	CCATGCCGCTCATGTTCA	NM_003317.N	NM_001079668|NM_003317	Ventral forebrain progenitor
NKX6-1	GEP00102283	NKX6-1_102283_i0	ACGCCTGGCCTGTACC	GAAGATCTGCTGTCCGGAAAA	NM_006168.N	NM_006168	Ventral neural progenitors which become motoneurons, etc.
NR4A2	GEP00102285	NR4A2_102285_i3	TGGCTGTTGGGATGGTCAAA	TCTTCGGTTTCGAGGGCAAA	NM_006186.N	NM_173173|NM_006186	Mature dopaminergic neuron
OLIG1	GEP00102288	OLIG1_102288_e0	AGGTCATCCTGCCCTACTCA	GAGCAGCAGCGTGGCTA	NM_138983.N	NM_138983	Oligodendrocyte
OLIG2	GEP00094740	OLIG2_94740_i0	CGGAGCGAGCTCCTCAAA	ATGGCCCCAGGGGAAGATA	NM_005806.N	NM_005806	Oligodendrocyte
OTX2	GEA00013739	OTX2_13739_i3	AGGAGGTGGCACTGAAAATCA	CTGTTGTTGGCGGCACTTA	NM_021728.2	NM_172337.1|NM_021728.2	Forebrain, midbrain
PAX3	GEP00094743	PAX3_94743_i2	GCGGTCTGTGATCGAAACA	TCCTCCTCTTCACCTTTCCC	NM_181458.N	NM_181457|NM_001127366|NM_181458|NM_181459|NM_181461|NM_181460|NM_013942|NM_000438	PNS
PAX6	GEP00093253	PAX6_93253_i5	TTGCCCGAGAAAGACTAGCA	TCTCCATTTGGCCCTTCGATTA	NM_001310160.N	NM_001258463|NM_001310158|NM_001127612|NM_001604|NM_001258462|NM_001258465|NM_000280|NM_001310161|NM_001310160|NM_001258464|NM_001310159	(Dorsal) forebrain
PCP2	GEP00094745	PCP2_94745_i2	ATGGATGACCAACGTGTGAC	GTCCCAGCTCGTTTCTGTG	NM_174895.N	NM_001271830|NM_174895	Mature Purkinje cells
PDGFRA	GEP00095106	PDGFRA_95106_i6	GAGATCACCACTGATGTGGAA	CTTCTTCCTTAGCACGGATCA	NM_001347830.N	NM_006206|NM_001347829|NM_001347828|NM_001347830|NM_001347827	Oligodendrocyte progenitor
PHOX2A	GEP00102291	PHOX2A_102291_i0	GCACTTGGCGCCCTAC	TGGCTCTGGGAAGAACTTGTA	NM_005169.N	NM_005169	Dorsal hindbrain progenitor
PHOX2B	GEP00102292	PHOX2B_102292_i0	ACCACCAGAGCAGTCCGTAC	TGAGCTGGGCACTGGTGAA	NM_003924.N	NM_003924	Dorsal hindbrain progenitor
PICALM	GEP00102293	PICALM_102293_i17	ATGGCCTATCCTGCTACTACAC	GGTTGCGTCATTACAGGAACA	NM_007166.N	NM_001008660|NM_001206946|NM_007166|NM_001206947	AD risk factor
POU5F1	GEP00093352	POU5F1_93352_e2	GTGCCTGCCCTTCTAGGAA	AAAACCCTGGCACAAACTCC	NM_001285986.N	NM_203289|NM_001285987|NM_001173531|NM_001285986|NM_002701	Pluripotent
PROM1	GEP00095097	PROM1_95097_i5	GGCCCAGTACAACACTACCAA	CAAGAATTCCGCCTCCTAGCA	NM_001145847.N	NM_001145852|NM_001145850|NM_001145849|NM_001145851|NM_001145848|NM_006017|NM_001145847	Neural stem cell
PROX1	GEP00056766	PROX1_56766_i1	GAGTGCGGCGATCTTCAA	TGATTGGGTGACAATCCTTCC	NM_001270616.1	NM_001270616|NM_002763	Hippocampal neuron
PSEN1	GEP00102296	PSEN1_102296_i3	GGTGGTCGTGGCTACCATTA	CGGTATCTTCTGTGAATGGGGTA	NM_000021.N	NM_000021|NM_007318	APP processing
PVALB	GEP00102298	PVALB_102298_i1	GCTGAACGCTGAGGACATCAA	TTCAGGCCGACCATTTGGAA	NM_002854.N	NM_002854|NM_001315532	Inhibitory interneuron
RBFOX3	GEP00102299	RBFOX3_102299_i8	GAAGACGGGGAACCCCTACA	GCATAGAATTCAGGCCCGTAGAC	NM_001350451.N	NM_001350451|NM_001082575|NM_001350453	Mature neuron
RELN	GEP00093984	RELN_93984_i33	TCCAGAATTGGAAGCGGATCA	GTTGGCCTGAATCCATCTGAAC	NM_005045.N	NM_005045|NM_173054	Layer 1 cortical neuron
RPL13	GEP00102301	RPL13_102301_e4	GCAGCTATGGCCATGACAAC	GGCAGAGGCATGTAGACAAAAC	NM_033251.N	NM_033251|NM_000977|NM_001243131	Housekeeping
S100B	GEP00094750	S100B_94750_i1	GGAGACAAGCACAAGCTGAA	CCATGACTTTGTCCACAACC	NM_006272.N	NM_006272	Astrocyte
SATB2	GEP00102303	SATB2_102303_i8	TTTGCCAAAGTGGCTGCAAA	TTTCTGGGCTTGGGTTCTCC	NM_001172509.N	NM_001172517|NM_001172509|NM_015265	Layer IV cortical neuron
SLC17A6	GEP00102306	SLC17A6_102306_i2	TGGGGCTACATCATCACTCA	GAAGTATGGCAGCTCCGAAA	NM_020346.N	NM_020346	Glutamate transporter
SLC17A7	GEP00102307	SLC17A7_102307_i9	GCCATCTCCTTCCTGGTCCTA	GGCTATGTCCAGGTGGTTCAC	NM_020309.N	NM_020309	Glutamate transporter
SLC1A3	GEP00097052	SLC1A3_97052_i0	GCTGGGGAATTCACCTCGTTA	AAGCCAAACCTCCTCTTTGGTA	NM_004172.N	NM_001289939|NM_004172|NM_001166695|NM_001289940|NM_001166696	Astrocyte
SLC32A1	GEP00102309	SLC32A1_102309_i0	AGGCTGGAACGTGACCAAC	GAGAAACAACCCCAGGTAGCC	NM_080552.N	NM_080552	GABA transporter
SLC6A3	GEP00102310	SLC6A3_102310_i1	TTCCCCTACCTGTGCTACAAAA	GAAAAGTGGCATCCCAGCAA	NM_001044.N	NM_001044	Dopaminergic neuron
SOX1	GEP00102312	SOX1_102312_e0	GGGTCAAACGGCCCATGAA	TTGTGCATCTTGGGGTTCTCC	NM_005986.N	NM_005986	Neuroectoderm/neural progenitor
SOX10	GEP00093364	SOX10_93364_i1	TCGCGGACCAGTACCC	GCGCTTGTCACTTTCGTTCA	NM_006941.N	NM_006941	Neural crest
SOX17	GEA00011926	SOX17_11926_i0	CACAACGCCGAGTTGAGCAA	GCTCTGCCTCCTCCACGAA	NM_022454.3	NM_022454.3	Endoderm
SOX2	GEP00102313	SOX2_102313_e0	GAGAACCCCAAGATGCACAA	CTTCTCCGTCTCCGACAAAA	NM_003106.N	NM_003106	Neuroectoderm/neural progenitor
SRSF2	GEP00102315	SRSF2_102315_e1	CTTGGAACAAGCAACTGGCTA	GCCAACTGAGGCAAAGCTTA	NM_003016.N	NM_003016|NM_001195427|NR_036608	Alternative splicing factor involved in MAPT 4R splicing
SST	GEP00102316	SST_102316_i0	CCCAGACTCCGTCAGTTTCT	AGCAGCTCTGCCAAGAAGTA	NM_001048.N	NM_001048	Inhibitory interneuron
SYN1	GEP00102317	SYN1_102317_i8	GCAAGGACGGAAGGGATCA	TGTCTTCATCCTGGTGGTCAC	NM_006950.N	NM_133499|NM_006950	Mature neuron
SYP	GEP00102318	SYP_102318_i3	CTGCAGAACAAGTACCGAGAGAA	TAGCCACATGAAGGCGAACA	NM_003179.N	NM_003179	Mature neuron
TBR1	GEP00102321	TBR1_102321_i2	ACGAACAACAAAGGAGCTTCA	TGGTACTTGTGCAAGGACTGTA	NM_006593.N	NM_006593	Layer VI cortical neuron
TBXT	GEP00102320	TBXT_102320_i1	CGCTTCAAGGAGCTCACCAA	GCCAGACACGTTCACCTTCA	NM_003181.N	NM_001270484|NM_003181	Mesoderm
TH	GEA00011951	TH_11951_i4	TCACCAAGTTCGACCCTGAC	CGATCTCAGCAATCAGCTTCC	NM_199292.2	NM_199293.2|NM_000360.3|NM_199292.2	Dopaminergic neuron / …
TPH2	GEP00102324	TPH2_102324_i7	GTCTCTGGGAGCATCAGATGAA	CTTGCTTGCAAAGGCCAAAC	NM_173353.N	NM_173353	Serontonergic neuron
TUBB3	GEP00094758	TUBB3_94758_i1	GAGCGGATCAGCGTCTACTA	GGTTCCAGGTCCACCAGAA	NM_001197181.N	NM_001197181|NM_006086	Pan-neuronal
UBC	GEP00056065	UBC_56065_e0	TCGGCCTTAGAACCCCAGTA	GAAAACCAGTGCCCTAGAGTCA	NM_021009.5	NM_021009	Proteostasis
ZBTB16	GEA00023521	ZBTB16_23521_i4	AGCCACACGGCTCTCAAA	AGCTGCCACAGAACTCACA	NM_006006.4	NM_001018011.1|NM_006006.4	Rosette-stage NPC
