# Supplementary material for: Functional characterization of a single nucleotide polymorphism associated with Alzheimer’s disease in a hiPSC-based neuron model
Source: PLoS One. 2023 Sep 26;18(9):e0291029. doi: 10.1371/journal.pone.0291029 (PMC10521995; doi:10.1371/journal.pone.0291029)
Supplement: S2 Table — (XLSX) [file pone.0291029.s023.xlsx]

## Sheet: Het_vs_WT_Day23_FOSB_prox_genes
HUGO_Gene_Symbol	ENSEMBL_ID	logFC	AveExpr	t	P.Value	adj.P.Val	B
RTN2	ENSG00000125744.12_RTN2	-0.621571	5.83814	-9.0876	2.04445e-14	2.00209e-13	22.1245
PPP1R37	ENSG00000104866.11_PPP1R37	0.399835	4.63937	7.49804	4.10696e-11	2.29275e-10	14.6396
EML2	ENSG00000125746.18_EML2	-0.527241	3.8831	-6.23615	1.37919e-08	5.27659e-08	8.82166
ERCC2	ENSG00000104884.16_ERCC2	-0.36234	5.55058	-6.02889	3.46801e-08	1.25588e-07	8.02465
BCL3	ENSG00000069399.15_BCL3	0.610915	0.835039	5.98269	4.25261e-08	1.52202e-07	8.28823
PPP5C	ENSG00000011485.15_PPP5C	-0.346421	6.22302	-5.91056	5.8398e-08	2.05014e-07	7.45075
GEMIN7	ENSG00000142252.11_GEMIN7	-0.791842	3.59988	-5.66992	1.66351e-07	5.46168e-07	6.98066
PVR	ENSG00000073008.15_PVR	-0.259012	4.31372	-5.4493	4.27281e-07	1.32474e-06	5.57187
DMPK	ENSG00000104936.19_DMPK	0.406512	4.40427	5.3154	7.51246e-07	2.26143e-06	5.01869
PNMA8A	ENSG00000182013.18_PNMA8A	-0.21115	6.23956	-4.97192	3.09747e-06	8.58243e-06	3.47269
ERCC1	ENSG00000012061.16_ERCC1	-0.489231	5.19338	-4.67479	1.01442e-05	2.59548e-05	2.71904
BLOC1S3	ENSG00000189114.8_BLOC1S3	0.353593	2.80856	4.65008	1.11762e-05	2.84663e-05	2.78161
ZNF180	ENSG00000167384.10_ZNF180	-0.337589	4.50159	-4.53467	1.75086e-05	4.32537e-05	2.22181
FBXO46	ENSG00000177051.6_FBXO46	0.349136	3.56395	4.31768	4.00254e-05	9.36688e-05	1.58301
BCAM	ENSG00000187244.12_BCAM	-0.396031	5.84372	-3.91606	0.000173574	0.00036742	-0.4602
SNRPD2	ENSG00000125743.10_SNRPD2	0.286952	6.29098	3.70007	0.000368406	0.000740996	-1.00148
POLR1G	ENSG00000117877.11_POLR1G	0.465254	3.20213	3.69339	0.000376922	0.000756779	-0.419495
QPCTL	ENSG00000011478.13_QPCTL	0.698176	1.22566	3.51234	0.000693157	0.00134133	-0.635206
HIF3A	ENSG00000124440.16_HIF3A	-0.381265	1.92114	-2.67887	0.00876401	0.0141532	-2.99585
CCDC8	ENSG00000169515.8_CCDC8	-1.04802	0.95857	-2.63938	0.00976956	0.0156209	-2.67511
IRF2BP1	ENSG00000170604.5_IRF2BP1	0.169918	4.56125	2.62948	0.0100375	0.0160144	-3.91854
APOE	ENSG00000130203.10_APOE	0.733879	1.86628	2.33455	0.0217639	0.032667	-3.47911
OPA3	ENSG00000125741.5_OPA3	0.128474	4.82804	2.2143	0.0293022	0.0429554	-4.9492
MYPOP	ENSG00000176182.6_MYPOP	0.155756	2.94186	1.97775	0.0509779	0.0713438	-4.9762
TRAPPC6A	ENSG00000007255.10_TRAPPC6A	-0.282389	2.63036	-1.89967	0.0606385	0.0837712	-4.64529
CLPTM1	ENSG00000104853.16_CLPTM1	0.0969345	6.76472	1.69264	0.0939405	0.124265	-6.11161
SYMPK	ENSG00000125755.19_SYMPK	-0.0711666	6.0185	-1.49319	0.138842	0.177171	-6.32328
VASP	ENSG00000125753.14_VASP	-0.135875	4.75042	-1.46423	0.146571	0.186081	-6.04854
SIX5	ENSG00000177045.10_SIX5	-1.4263	-0.30441	-1.43318	0.155228	0.195972	-4.49607
NOVA2	ENSG00000104967.8_NOVA2	0.0629065	7.54676	1.22319	0.224411	0.273427	-6.8191
RELB	ENSG00000104856.14_RELB	0.233903	0.492194	1.16762	0.246007	0.296593	-5.45234
TOMM40	ENSG00000130204.13_TOMM40	0.0729572	5.7391	1.14481	0.255284	0.306645	-6.69248
NECTIN2	ENSG00000130202.10_NECTIN2	-0.0536946	5.51245	-0.862995	0.390405	0.447312	-6.99383
CLASRP	ENSG00000104859.15_CLASRP	-0.0762039	4.06228	-0.768921	0.443928	0.500714	-6.76336
CCDC61	ENSG00000104983.8_CCDC61	0.268696	-0.244678	0.635685	0.526575	0.58109	-5.43066
DMWD	ENSG00000185800.12_DMWD	0.0313177	5.17737	0.471224	0.638607	0.686577	-7.34781
MARK4	ENSG00000007047.15_MARK4	0.0167348	6.54581	0.239595	0.811182	0.840753	-7.55208

## Sheet: Hom_vs_WT_Day23_FOSB_prox_genes
HUGO_Gene_Symbol	ENSEMBL_ID	logFC	AveExpr	t	P.Value	adj.P.Val	B
RTN2	ENSG00000125744.12_RTN2	-0.614918	5.83814	-8.89773	5.10674e-14	4.13804e-13	21.168
PPP1R37	ENSG00000104866.11_PPP1R37	0.403913	4.63937	7.41766	5.99731e-11	2.93777e-10	14.2236
PPP5C	ENSG00000011485.15_PPP5C	-0.376487	6.22302	-6.34754	8.36372e-09	3.04152e-08	9.30537
PVR	ENSG00000073008.15_PVR	-0.305107	4.31372	-6.32941	9.075e-09	3.27266e-08	9.29318
GEMIN7	ENSG00000142252.11_GEMIN7	-0.819717	3.59988	-5.72866	1.29058e-07	3.99121e-07	7.19961
DMPK	ENSG00000104936.19_DMPK	0.419847	4.40427	5.35938	6.24604e-07	1.7622e-06	5.15485
BCL3	ENSG00000069399.15_BCL3	0.558611	0.835039	5.28477	8.53982e-07	2.36219e-06	5.37612
ERCC1	ENSG00000012061.16_ERCC1	-0.540629	5.19338	-5.06822	2.09197e-06	5.49793e-06	4.19823
ERCC2	ENSG00000104884.16_ERCC2	-0.309238	5.55058	-5.04934	2.25996e-06	5.90563e-06	3.89858
ZNF180	ENSG00000167384.10_ZNF180	-0.341665	4.50159	-4.47804	2.17733e-05	4.98668e-05	1.97076
PNMA8A	ENSG00000182013.18_PNMA8A	-0.188234	6.23956	-4.39722	2.96388e-05	6.66148e-05	1.22579
IRF2BP1	ENSG00000170604.5_IRF2BP1	0.274604	4.56125	4.11192	8.57798e-05	0.000180875	0.491837
FBXO46	ENSG00000177051.6_FBXO46	0.331053	3.56395	3.97049	0.000142999	0.000291937	0.338159
OPA3	ENSG00000125741.5_OPA3	0.236792	4.82804	3.96845	0.000144042	0.000293943	-0.0844345
EML2	ENSG00000125746.18_EML2	-0.314045	3.8831	-3.66101	0.000420916	0.000798947	-1.24621
SNRPD2	ENSG00000125743.10_SNRPD2	0.26682	6.29098	3.38211	0.00106128	0.00189663	-2.05173
QPCTL	ENSG00000011478.13_QPCTL	0.674595	1.22566	3.26284	0.00155325	0.00271311	-1.38432
BLOC1S3	ENSG00000189114.8_BLOC1S3	0.253784	2.80856	3.26007	0.00156687	0.00273467	-1.93667
POLR1G	ENSG00000117877.11_POLR1G	0.42439	3.20213	3.23405	0.00170053	0.00294627	-1.84641
BCAM	ENSG00000187244.12_BCAM	-0.292134	5.84372	-2.86792	0.00513287	0.00829921	-3.70029
SYMPK	ENSG00000125755.19_SYMPK	-0.122809	6.0185	-2.54398	0.0126429	0.0191665	-4.34257
APOE	ENSG00000130203.10_APOE	0.80999	1.86628	2.44824	0.0162703	0.0242504	-3.25064
CLPTM1	ENSG00000104853.16_CLPTM1	0.119945	6.76472	2.07354	0.0409437	0.0568624	-5.47822
MYPOP	ENSG00000176182.6_MYPOP	0.161765	2.94186	1.9882	0.0497901	0.0681438	-4.99502
HIF3A	ENSG00000124440.16_HIF3A	-0.287585	1.92114	-1.9519	0.0540199	0.0733998	-4.58752
TOMM40	ENSG00000130204.13_TOMM40	0.125616	5.7391	1.92368	0.0575149	0.0777246	-5.56954
SIX5	ENSG00000177045.10_SIX5	-1.7108	-0.30441	-1.72274	0.0883264	0.11517	-4.18606
DMWD	ENSG00000185800.12_DMWD	0.116167	5.17737	1.71843	0.0891127	0.116102	-6.0509
MARK4	ENSG00000007047.15_MARK4	0.118126	6.54581	1.67659	0.09705	0.125576	-6.24916
CCDC8	ENSG00000169515.8_CCDC8	-0.611681	0.95857	-1.47123	0.144674	0.180676	-4.65852
VASP	ENSG00000125753.14_VASP	-0.102255	4.75042	-1.06972	0.287571	0.336197	-6.5846
NOVA2	ENSG00000104967.8_NOVA2	0.0458292	7.54676	0.885002	0.378484	0.430627	-7.24014
CLASRP	ENSG00000104859.15_CLASRP	-0.086143	4.06228	-0.842755	0.401572	0.453496	-6.74589
RELB	ENSG00000104856.14_RELB	0.168749	0.492194	0.816307	0.416453	0.46843	-5.82206
TRAPPC6A	ENSG00000007255.10_TRAPPC6A	-0.105399	2.63036	-0.680784	0.497734	0.548851	-6.18742
NECTIN2	ENSG00000130202.10_NECTIN2	-0.0420201	5.51245	-0.66255	0.509291	0.559999	-7.20059
CCDC61	ENSG00000104983.8_CCDC61	0.222172	-0.244678	0.523605	0.601824	0.648359	-5.54611
