# Supplementary material for: Functional characterization of a single nucleotide polymorphism associated with Alzheimer’s disease in a hiPSC-based neuron model
Source: PLoS One. 2023 Sep 26;18(9):e0291029. doi: 10.1371/journal.pone.0291029 (PMC10521995; doi:10.1371/journal.pone.0291029)
Supplement: S3 Table — (XLSX) [file pone.0291029.s024.xlsx]

## Sheet: CAT
Variant Info			BIONi010C13					BIONi010C13 WT2A1					BIONi010C13 HET2D2					BIONi010C13 HET2G6					BIONi010C13 HOM2B11					BIONi010C13 HOM2H6					RefSeq Genes 109.20201120 v2, NCBI						Aux Fields RefSeq Genes 109.20201120 v2, NCBI
Chr:Pos	Ref/Alt	Identifier	Variant Allele Freq	Allelic Depths (AD)	Read Depths (DP)	Genotype Qualities (GQ)	0/1 Genotypes (GT)	Variant Allele Freq	Allelic Depths (AD)	Read Depths (DP)	Genotype Qualities (GQ)	0/1 Genotypes (GT)	Variant Allele Freq	Allelic Depths (AD)	Read Depths (DP)	Genotype Qualities (GQ)	0/1 Genotypes (GT)	Variant Allele Freq	Allelic Depths (AD)	Read Depths (DP)	Genotype Qualities (GQ)	0/1 Genotypes (GT)	Variant Allele Freq	Allelic Depths (AD)	Read Depths (DP)	Genotype Qualities (GQ)	0/1 Genotypes (GT)	Variant Allele Freq	Allelic Depths (AD)	Read Depths (DP)	Genotype Qualities (GQ)	0/1 Genotypes (GT)	Gene Names	Sequence Ontology (Combined)	Effect (Combined)	Transcript Name (Clinically Relevant)	HGVS c. (Clinically Relevant)	HGVS p. (Clinically Relevant)	Gene Name	Aliases	Transcript Name	Type	Transcript Type	Strand	Product ID	Protein ID	GeneID	HGNC	MIM
11:34438994	T/C		1	0,68	68	99	1/1	1	0,68	68	99	1/1	1	0,55	55	99	1/1	1	0,56	56	99	1/1	1	0,68	68	99	1/1	1	0,46	46	99	1/1	CAT	5_prime_UTR_variant	Other	NM_001752.4	NM_001752.4:c.-20T>C		CAT		NM_001752.4	mRNA	mRNA	+	NP_001743.1	NP_001743.1	847	1516	115500
11:34439164	G/A		1	0,58	58	99	1/1	1	0,61	61	99	1/1	1	0,54	54	99	1/1	1	0,71	71	99	1/1	1	0,64	64	99	1/1	1	0,39	39	99	1/1	CAT	intron_variant	Other	NM_001752.4	NM_001752.4:c.66+85G>A		CAT		NM_001752.4	mRNA	mRNA	+	NP_001743.1	NP_001743.1	847	1516	115500
11:34440021	T/G		1	0,71	71	99	1/1	1	0,39	39	99	1/1	1	0,50	50	99	1/1	1	0,44	44	99	1/1	1	0,46	46	99	1/1	1	0,44	44	99	1/1	CAT	intron_variant	Other	NM_001752.4	NM_001752.4:c.66+942T>G		CAT		NM_001752.4	mRNA	mRNA	+	NP_001743.1	NP_001743.1	847	1516	115500
11:34440156	C/A		1	0,52	52	99	1/1	1	0,41	41	99	1/1	1	0,49	49	99	1/1	1	0,43	43	99	1/1	1	0,52	52	99	1/1	1	0,42	42	99	1/1	CAT	intron_variant	Other	NM_001752.4	NM_001752.4:c.66+1077C>A		CAT		NM_001752.4	mRNA	mRNA	+	NP_001743.1	NP_001743.1	847	1516	115500
11:34441469	C/A		1	0,57	57	99	1/1	1	0,47	47	99	1/1	1	0,47	47	99	1/1	1	0,49	49	99	1/1	1	0,57	57	99	1/1	1	0,35	35	99	1/1	CAT	intron_variant	Other	NM_001752.4	NM_001752.4:c.66+2390C>A		CAT		NM_001752.4	mRNA	mRNA	+	NP_001743.1	NP_001743.1	847	1516	115500
11:34441984	A/G		0.617021	18,29	47	99	0/1	0.545455	20,24	44	99	0/1	0.541667	22,26	48	99	0/1	0.425926	31,23	54	99	0/1	0.54386	26,31	57	99	0/1	0.434783	13,10	23	99	0/1	CAT	intron_variant	Other	NM_001752.4	NM_001752.4:c.66+2905A>G		CAT		NM_001752.4	mRNA	mRNA	+	NP_001743.1	NP_001743.1	847	1516	115500
11:34442325	G/A		1	0,51	51	99	1/1	1	0,54	54	99	1/1	1	0,42	42	99	1/1	1	0,70	70	99	1/1	1	0,46	46	99	1/1	1	0,29	29	87	1/1	CAT	intron_variant	Other	NM_001752.4	NM_001752.4:c.66+3246G>A		CAT		NM_001752.4	mRNA	mRNA	+	NP_001743.1	NP_001743.1	847	1516	115500
11:34443201	T/C		1	0,41	41	99	1/1	1	0,50	50	99	1/1	1	0,44	44	99	1/1	1	0,53	53	99	1/1	1	0,69	69	99	1/1	1	0,35	35	99	1/1	CAT	intron_variant	Other	NM_001752.4	NM_001752.4:c.66+4122T>C		CAT		NM_001752.4	mRNA	mRNA	+	NP_001743.1	NP_001743.1	847	1516	115500
11:34443453	G/T		0.5	30,30	60	99	0/1	0.581818	23,32	55	99	0/1	0.555556	20,25	45	99	0/1	0.5	33,33	66	99	0/1	0.471429	37,33	70	99	0/1	0.4	15,10	25	99	0/1	CAT	intron_variant	Other	NM_001752.4	NM_001752.4:c.66+4374G>T		CAT		NM_001752.4	mRNA	mRNA	+	NP_001743.1	NP_001743.1	847	1516	115500
11:34443572	T/-		0.24	38,12	59	99	0/1	0.108108	33,4	40	35	0/0	0.277778	26,10	40	77	0/1	0.236842	29,9	38	72	0/1	0.195652	37,9	48	74	0/1	0	25,0	25	0	0/0	CAT	intron_variant	Other	NM_001752.4	NM_001752.4:c.66+4505delT		CAT		NM_001752.4	mRNA	mRNA	+	NP_001743.1	NP_001743.1	847	1516	115500
11:34445496	-/AAA			0,0	1		./.	0.4	3,2	5	59	0/1	1	0,2	2	9	1/1		0,0	2	8	1/1		0,0	0	11	1/1		0,0	1	6	1/1	CAT	intron_variant	Other	NM_001752.4	NM_001752.4:c.67-3672_67-3670dupAAA		CAT		NM_001752.4	mRNA	mRNA	+	NP_001743.1	NP_001743.1	847	1516	115500
11:34445599	A/C		1	0,37	37	99	1/1	1	0,48	48	99	1/1	1	0,45	45	99	1/1	1	0,37	37	99	1/1	1	0,53	53	99	1/1	1	0,29	29	87	1/1	CAT	intron_variant	Other	NM_001752.4	NM_001752.4:c.67-3593A>C		CAT		NM_001752.4	mRNA	mRNA	+	NP_001743.1	NP_001743.1	847	1516	115500
11:34445991	G/A		1	0,51	51	99	1/1	1	0,53	53	99	1/1	1	0,53	53	99	1/1	1	0,44	44	99	1/1	1	0,54	54	99	1/1	1	0,44	44	99	1/1	CAT	intron_variant	Other	NM_001752.4	NM_001752.4:c.67-3201G>A		CAT		NM_001752.4	mRNA	mRNA	+	NP_001743.1	NP_001743.1	847	1516	115500
11:34447092	A/T		1	0,51	51	99	1/1	1	0,65	65	99	1/1	1	0,51	51	99	1/1	1	0,48	48	99	1/1	1	0,53	53	99	1/1	1	0,42	42	99	1/1	CAT	intron_variant	Other	NM_001752.4	NM_001752.4:c.67-2100A>T		CAT		NM_001752.4	mRNA	mRNA	+	NP_001743.1	NP_001743.1	847	1516	115500
11:34447777	A/G		1	0,55	55	99	1/1	1	0,51	51	99	1/1	1	0,47	47	99	1/1	1	0,51	51	99	1/1	1	0,56	56	99	1/1	1	0,27	27	81	1/1	CAT	intron_variant	Other	NM_001752.4	NM_001752.4:c.67-1415A>G		CAT		NM_001752.4	mRNA	mRNA	+	NP_001743.1	NP_001743.1	847	1516	115500
11:34452854	A/-		0.210526	30,8	42	32	0/1	0.275	29,11	40	88	0/1	0.142857	30,5	37	16	0/1	0	29,0	34	86	0/0	0	32,0	34	93	0/0	0.1	18,2	24	23	0/0	CAT	intron_variant	Other	NM_001752.4	NM_001752.4:c.481-222delA		CAT		NM_001752.4	mRNA	mRNA	+	NP_001743.1	NP_001743.1	847	1516	115500
11:34454992	C/T		1	0,53	53	99	1/1	1	0,48	48	99	1/1	1	0,64	64	99	1/1	1	0,52	52	99	1/1	1	0,44	44	99	1/1	1	0,35	35	99	1/1	CAT	intron_variant	Other	NM_001752.4	NM_001752.4:c.712-1019C>T		CAT		NM_001752.4	mRNA	mRNA	+	NP_001743.1	NP_001743.1	847	1516	115500
11:34455531	G/-		0.222222	21,6	29	25	0/1	0.189189	30,7	48	52	0/1	0.166667	40,8	51	5	0/0	0.0588235	32,2	35	54	0/0	0.138889	31,5	40	25	0/1	0.380952	13,8	27	99	0/1	CAT	intron_variant	Other	NM_001752.4	NM_001752.4:c.712-480delG		CAT		NM_001752.4	mRNA	mRNA	+	NP_001743.1	NP_001743.1	847	1516	115500
11:34455578	C/T		1	0,37	37	99	1/1	1	0,47	47	99	1/1	1	0,57	57	99	1/1	1	0,42	42	99	1/1	1	0,43	43	99	1/1	1	0,34	34	99	1/1	CAT	intron_variant	Other	NM_001752.4	NM_001752.4:c.712-433C>T		CAT		NM_001752.4	mRNA	mRNA	+	NP_001743.1	NP_001743.1	847	1516	115500
11:34456526	A/G		1	0,47	47	99	1/1	1	0,50	50	99	1/1	1	0,61	61	99	1/1	1	0,58	58	99	1/1	1	0,54	54	99	1/1	1	0,29	29	87	1/1	CAT	intron_variant	Other	NM_001752.4	NM_001752.4:c.904-139A>G		CAT		NM_001752.4	mRNA	mRNA	+	NP_001743.1	NP_001743.1	847	1516	115500
11:34457041	TACA/-		1	0,35	35	99	1/1	1	0,49	49	99	1/1	1	0,41	41	99	1/1	1	0,43	43	99	1/1	1	0,56	56	99	1/1	1	0,27	27	81	1/1	CAT	intron_variant	Other	NM_001752.4	NM_001752.4:c.1056+226_1056+229delCATA		CAT		NM_001752.4	mRNA	mRNA	+	NP_001743.1	NP_001743.1	847	1516	115500
11:34457204	AGCCACCACGCCC/-		0.611111	7,11	18	99	0/1	0.848485	5,28	33	99	0/1	1	0,9	11	79	0/1	0.56	11,14	25	99	0/1	0.75	5,15	22	99	0/1	0.8	2,8	10	99	0/1	CAT	intron_variant	Other	NM_001752.4	NM_001752.4:c.1056+387_1056+399delAGCCACCACGCCC		CAT		NM_001752.4	mRNA	mRNA	+	NP_001743.1	NP_001743.1	847	1516	115500
11:34462347	A/T		1	0,55	55	99	1/1	1	0,50	50	99	1/1	1	0,44	44	99	1/1	1	0,47	47	99	1/1	1	0,53	53	99	1/1	1	0,34	34	99	1/1	CAT	intron_variant	Other	NM_001752.4	NM_001752.4:c.1195+958A>T		CAT		NM_001752.4	mRNA	mRNA	+	NP_001743.1	NP_001743.1	847	1516	115500
11:34466182	T/C		1	0,61	61	99	1/1	1	0,39	39	99	1/1	1	0,56	56	99	1/1	1	0,69	69	99	1/1	1	0,42	42	99	1/1	1	0,29	29	87	1/1	CAT	intron_variant	Other	NM_001752.4	NM_001752.4:c.1326+1947T>C		CAT		NM_001752.4	mRNA	mRNA	+	NP_001743.1	NP_001743.1	847	1516	115500
11:34466548	T/C		1	0,57	57	99	1/1	1	0,44	44	99	1/1	1	0,40	40	99	1/1	1	0,45	45	99	1/1	1	0,32	32	96	1/1	1	0,35	35	99	1/1	CAT	intron_variant	Other	NM_001752.4	NM_001752.4:c.1327-1740T>C		CAT		NM_001752.4	mRNA	mRNA	+	NP_001743.1	NP_001743.1	847	1516	115500
11:34466781	A/-		0.6	4,6	12	41	0/1	0.666667	3,6	11	63	0/1	0.375	5,3	9	21	0/1	0.4	3,2	6	18	0/1	0	3,0	7	9	0/0	0	7,0	7	21	0/0	CAT	intron_variant	Other	NM_001752.4	NM_001752.4:c.1327-1484delA		CAT		NM_001752.4	mRNA	mRNA	+	NP_001743.1	NP_001743.1	847	1516	115500
11:34467044	A/G		0.347826	30,16	46	99	0/1	0.521739	22,24	46	99	0/1	0.424242	19,14	33	99	0/1	0.58	21,29	50	99	0/1	0.530612	23,26	49	99	0/1	0.5	21,21	42	99	0/1	CAT	intron_variant	Other	NM_001752.4	NM_001752.4:c.1327-1244A>G		CAT		NM_001752.4	mRNA	mRNA	+	NP_001743.1	NP_001743.1	847	1516	115500
11:34467282	A/G		1	0,45	45	99	1/1	1	0,62	62	99	1/1	1	0,61	61	99	1/1	1	0,61	61	99	1/1	1	0,46	46	99	1/1	1	0,38	38	99	1/1	CAT	intron_variant	Other	NM_001752.4	NM_001752.4:c.1327-1006A>G		CAT		NM_001752.4	mRNA	mRNA	+	NP_001743.1	NP_001743.1	847	1516	115500
11:34467705	C/T		1	0,46	46	99	1/1	1	0,69	69	99	1/1	1	0,54	54	99	1/1	1	0,56	56	99	1/1	1	0,42	42	99	1/1	1	0,32	32	96	1/1	CAT	intron_variant	Other	NM_001752.4	NM_001752.4:c.1327-583C>T		CAT		NM_001752.4	mRNA	mRNA	+	NP_001743.1	NP_001743.1	847	1516	115500
11:34469100	A/C		1	0,49	49	99	1/1	1	0,55	55	99	1/1	1	0,44	44	99	1/1	1	0,53	53	99	1/1	1	0,48	48	99	1/1	1	0,23	23	69	1/1	CAT	intron_variant	Other	NM_001752.4	NM_001752.4:c.1434+705A>C		CAT		NM_001752.4	mRNA	mRNA	+	NP_001743.1	NP_001743.1	847	1516	115500
11:34470394	T/C		1	0,47	47	99	1/1	1	0,56	56	99	1/1	1	0,42	42	99	1/1	1	0,54	54	99	1/1	1	0,50	50	99	1/1	1	0,30	30	90	1/1	CAT	intron_variant	Other	NM_001752.4	NM_001752.4:c.1435-564T>C		CAT		NM_001752.4	mRNA	mRNA	+	NP_001743.1	NP_001743.1	847	1516	115500
[truncated: 82 more columns]

## Sheet: PCDHB5
Variant Info			BIONi010C13					BIONi010C13 WT2A1					BIONi010C13 HET2D2					BIONi010C13 HET2G6					BIONi010C13 HOM2B11					BIONi010C13 HOM2H6					RefSeq Genes 109.20201120 v2, NCBI						Aux Fields RefSeq Genes 109.20201120 v2, NCBI
Chr:Pos	Ref/Alt	Identifier	Variant Allele Freq	Allelic Depths (AD)	Read Depths (DP)	Genotype Qualities (GQ)	0/1 Genotypes (GT)	Variant Allele Freq	Allelic Depths (AD)	Read Depths (DP)	Genotype Qualities (GQ)	0/1 Genotypes (GT)	Variant Allele Freq	Allelic Depths (AD)	Read Depths (DP)	Genotype Qualities (GQ)	0/1 Genotypes (GT)	Variant Allele Freq	Allelic Depths (AD)	Read Depths (DP)	Genotype Qualities (GQ)	0/1 Genotypes (GT)	Variant Allele Freq	Allelic Depths (AD)	Read Depths (DP)	Genotype Qualities (GQ)	0/1 Genotypes (GT)	Variant Allele Freq	Allelic Depths (AD)	Read Depths (DP)	Genotype Qualities (GQ)	0/1 Genotypes (GT)	Gene Names	Sequence Ontology (Combined)	Effect (Combined)	Transcript Name (Clinically Relevant)	HGVS c. (Clinically Relevant)	HGVS p. (Clinically Relevant)	Gene Name	Aliases	Transcript Name	Type	Transcript Type	Strand	Product ID	Protein ID	GeneID	HGNC	MIM
5:141136754	C/T	?	0.473684	30, 27	57	99	0/1	0.485294	35, 33	68	99	0/1	0.56	22, 28	50	99	0/1	0.606557	24, 37	61	99	0/1	0.479167	25, 23	48	99	0/1	0.515152	16, 17	33	99	0/1	PCDHB5	synonymous_variant	Other	NM_015669.5	NM_015669.5:c.1320C>T	NP_056484.2:p.Val440=	PCDHB5	PCDH-BETA5	NM_015669.5	mRNA	mRNA	+	NP_056484.2	NP_056484.2	26167	8690	606331
5:141137213	T/C	?	0.416667	35, 25	60	99	0/1	0.461538	35, 30	65	99	0/1	0.588235	28, 40	68	99	0/1	0.542169	38, 45	83	99	0/1	0.588235	28, 40	68	99	0/1	0.485714	18, 17	35	99	0/1	PCDHB5	synonymous_variant	Other	NM_015669.5	NM_015669.5:c.1779T>C	NP_056484.2:p.Gly593=	PCDHB5	PCDH-BETA5	NM_015669.5	mRNA	mRNA	+	NP_056484.2	NP_056484.2	26167	8690	606331
5:141137592	C/T	?	0.370968	39, 23	62	99	0/1	0.478261	24, 22	46	99	0/1	0.596774	25, 37	62	99	0/1	0.47541	32, 29	61	99	0/1	0.596154	21, 31	52	99	0/1	0.575	17, 23	40	99	0/1	PCDHB5	missense_variant	Missense	NM_015669.5	NM_015669.5:c.2158C>T	NP_056484.2:p.Pro720Ser	PCDHB5	PCDH-BETA5	NM_015669.5	mRNA	mRNA	+	NP_056484.2	NP_056484.2	26167	8690	606331
[truncated: 82 more columns]
